# Supplementary material for: Transfer accuracy and chairside efficiency of rigid- and flexible-printed versus double vacuum-formed lingual indirect bonding trays: a prospective cohort study
Source: Sci Rep. 2025 Aug 11;15:29320. doi: 10.1038/s41598-025-14069-x (PMC12339672; doi:10.1038/s41598-025-14069-x)
Supplement: Supplementary file 1 — Supplementary Material 1 [file 41598_2025_14069_MOESM1_ESM.xlsx]

## Sheet: Sheet1
Supplementary Table 1. Raw participant demographic data
tray	age	gender	extraction	angle class	bonding_time	bonding failure	Bonded teeth	analysis teeth	crowding
RP	30	F	N	I	65	0	28	28	7.6
RP	22	F	N	I	100	0	27	27	3.7
RP	29	F	Y	I	69	0	26	26	8.5
RP	26	F	Y	I	61	0	24	24	7
RP	25	M	Y	I	71	0	22	22	14.7
RP	28	F	Y	I	71	0	24	24	11.1
RP	30	M	Y	I	67	0	23	23	2.5
RP	48	F	N	I	53	0	27	27	10.8
RP	23	F	N	I	60	0	28	28	7.4
RP	24	F	N	I	78	0	27	27	7.2
RP	31	F	Y	I	57	0	24	24	3
FP	28	F	Y	I	69	0	24	24	3.4
FP	30	F	Y	I	45	0	22	22	9.1
FP	34	F	N	III	44	0	28	28	3.3
FP	23	F	Y	I	40	0	24	24	4.2
FP	28	F	Y	I	40	0	24	24	6.1
FP	32	F	Y	I	35	0	24	24	4.4
FP	35	M	Y	I	44	0	27	27	9.1
FP	22	F	Y	I	33	0	24	24	6.7
FP	24	F	Y	I	37	4	24	20	5.6
FP	24	F	Y	I	48	3	23	20	16.2
FP	21	F	N	I	60	2	24	22	12.9
DV	30	F	Y	I	34	0	24	24	1.8
DV	27	F	N	I	32	0	27	27	10.6
DV	27	F	N	I	28	0	25	25	2.5
DV	20	F	N	I	36	0	28	28	3.7
DV	29	F	Y	II	30	1	24	23	7.2
DV	26	F	N	I	25	0	28	28	5.7
DV	24	F	N	III	33	0	28	28	6.3
DV	24	F	N	II	30	0	26	26	2.2
DV	32	F	Y	I	41	0	26	26	6.1
DV	27	F	Y	I	40	1	23	22	15
DV	25	F	Y	I	34	0	24	24	2.3

## Sheet: Sheet2
Supplementary Table 2. Raw bracket deviation measurements
tray	segment	mesial-distal	in-out	height	rotation	tip	torque
1	1	0.0749	0.163	0.079	3.54307	1.15296	2.08992
1	1	0.04	0.0165	0.054	1.26463	1.94569	1.97038
1	1	0.141	0.025	0.276	0.905522	3.44005	1.55319
1	2	0.031	0.0631	0.1202	2.28534	1.41471	5.89171
1	2	0.0825	0.032	0.1435	1.94011	1.92509	0.043638
1	2	0.1365	0.221	0.104	0.311	0.573128	2.24695
1	2	0.1454	0.03	0.222	0.736322	4.17161	0.224615
1	1	0.011	0.045	0.0063	0.520808	1.91018	0.520887
1	1	0.023	0.107	0.007	0.592676	1.97937	2.17074
1	1	0.1158	0.005	0.081	1.04075	0.434981	0.286477
1	2	0.067	0.0585	0.0382	0.245471	0.897051	4.58921
1	2	0.143	0.071	0.0488	0.608182	1.26092	0.517332
1	2	0.1357	0.179	0.077	3.85553	0.638906	2.30616
1	2	0.186	0.0283	0.322	2.06637	0.396186	1.20573
1	3	0.121	0.195	0.0242	1.82929	5.38815	1.47802
1	3	0.044	0.191	0.105	0.874313	0.105125	1.16634
1	3	0.1641	0.232	0.056	0.230971	0.897786	0.851377
1	4	0.027	0.0412	0.0511	2.51905	3.38542	0.756721
1	4	0.015	0.019	0.079	0.018633	0.286083	3.2483
1	4	0.045	0.063	0.0267	0.353961	0.519946	1.32732
1	4	0.036	0.023	0.0631	0.986054	0.186868	2.40856
1	3	0.024	0.154	0.0407	0.00761529	0.766245	2.1182
1	3	0.026	0.085	0.011	1.79368	1.64416	1.66014
1	3	0.054	0.0493	0.272	1.66174	3.27959	6.65288
1	4	0.1164	0.0419	0.1195	0.615331	0.342209	10.1652
1	4	0	0.0137	0.1878	0.600588	0.103817	1.63596
1	4	0.013	0.084	0.0967	0.503818	0.468785	0.0488466
1	4	0.014	0.274	0.079	0.784891	0.495969	1.46721
1	1	0.025	0.075	0.15	1.82181	1.60183	1.85559
1	1	0.012	0.003	0.162	0.670495	2.3453	3.95429
1	1	0.0871	0.036	0.001	0.520653	1.46845	2.1328
1	2	0.024	0.0794	0.0909	2.22095	0.536916	2.38836
1	2	0.2317	0.08	0.193	4.18926	0.350156	4.23119
1	2	0.088	0.11	0.3221	0.531275	0.136542	4.30718
1	2	0.0302	0.0039	0.2011	0.629906	4.035	2.87236
1	1	0.0602	0.06	0.042	0.192727	0.799361	0.133283
1	1	0.0338	0.047	0.0031	0.909111	1.90673	2.57802
1	1	0.228	0.12	0.0834	1.6279	0.849	2.34801
1	2	0.098	0.133	0.0225	4.35343	2.07973	1.30192
1	2	0.046	0.061	0.0881	0.133237	1.34025	2.47575
1	2	0.0387	0.206	0.113	2.61809	1.44753	0.369306
1	2	0.006	0.038	0.221	0.173755	0.666156	1.14687
1	3	0.0924	0.089	0.052	0.53196	0.56031	1.96073
1	3	0.0805	0.19	0.014	1.37371	0.493054	2.51152
1	3	0.0114	0.089	0.25	2.52097	0.468681	4.3531
1	4	0.0784	0.1032	0.1269	0.755198	1.6202	1.29407
1	4	0.0842	0.072	0.1183	0.980732	1.27325	0.425104
1	4	0.0954	0.032	0.066	0.760892	1.18616	3.33816
1	4	0.156	0.116	0.1143	1.70843	0.667999	2.43986
1	3	0.043	0.172	0.0821	1.52602	0.0568035	0.853108
1	3	0.0973	0.158	0.0007	0.612817	2.69734	3.71838
1	4	0.1555	0.186	0.243	3.14615	0.721316	0.148677
1	4	0.1524	0.112	0.144	1.4438	0.992077	2.56382
1	4	0.0057	0.002	0.2889	0.359735	0.331464	3.92635
1	4	0.046	0.09	0.1174	0.239081	1.4729	3.79164
1	1	0.053	0.123	0.0756	0.559159	0.507576	0.477502
1	1	0.072	0.064	0.045	0.0925239	0.380715	0.629706
1	1	0.0557	0.0004	0.406	1.3457	0.685699	0.875864
1	2	0.1767	0.014	0.1305	0.0372836	1.50239	1.98706
1	2	0.0045	0.0686	0.3204	1.64136	0.289568	8.31574
1	2	0.1103	0.047	0.1595	1.36171	3.84724	3.52925
1	1	0.099	0.083	0.001	1.05983	1.08172	1.60896
1	1	0.2011	0.021	0.074	1.536	2.36646	0.872878
1	2	0.147	0.0588	0.1451	2.25842	0.380148	10.9363
1	2	0.341	0.05	0.19	2.29488	0.500044	1.45759
1	2	0.15	0.255	0.11	0.717357	2.02909	1.56425
1	2	0.146	0.141	0.064	2.3942	0.873855	0.0565692
1	3	0.0133	0.174	0.134	1.2644	1.46233	8.79061
1	3	0.0698	0.273	0.123	0.552967	1.9727	4.92256
1	3	0.0493	0.039	0.221	2.28298	0.862259	3.36077
1	4	0.1116	0.0006	0.447	3.50381	0.570811	7.74553
1	4	0.0212	0.035	0.007	2.61821	1.80565	3.15943
1	4	0.0299	0.004	0.388	0.722935	0.340829	4.20274
1	4	0.0717	0.139	0.124	1.33134	0.251748	2.29327
1	3	0.0245	0.082	0.002	1.1936	0.555566	3.38191
1	3	0.0592	0.0088	0.0458	1.18513	1.69976	0.0521621
1	3	0.0708	0.026	0.0146	2.16688	0.317257	0.948473
1	4	0.0392	0.001	0.2963	3.79971	0.401234	2.79451
1	4	0.0551	0.117	0.146	0.379103	0.132892	3.01468
1	4	0.02	0.104	0.006	0.254692	0.756834	1.38865
1	4	0.0483	0.095	0.004	0.309661	0.326853	0.788312
1	1	0.089	0.05	0.1438	0.980979	1.12404	2.81241
1	1	0.0026	0.0043	0.116	0.231925	0.613948	0.470691
1	1	0.1702	0.0038	0.128	0.668284	3.46251	2.05582
1	2	0.0526	0.0558	0.1105	1.58379	1.05028	3.57367
1	2	0.0018	0.007	0.021	0.836692	2.01678	3.63367
1	2	0.048	0.101	0.263	3.95553	2.09988	3.13767
1	1	0.059	0.143	0.007	1.00839	0.150197	0.891738
1	1	0.045	0.027	0.0789	1.49345	4.23692	1.42601
1	1	0.013	0.079	0.212	1.5589	2.16639	0.519285
1	2	0.023	0.1493	0.093	0.554029	3.52123	8.63414
1	2	0.051	0.0244	0.1119	1.4016	0.0589167	7.34219
1	2	0.0935	0.0461	0.115	0.24883	2.38876	1.85562
1	3	0.0622	0.199	0.0509	1.35087	0.779311	1.99172
1	3	0.0224	0.087	0.0233	4.70493	1.04483	0.386335
1	3	0.0586	0.076	0.189	2.8842	2.74906	0.697426
1	4	0.2557	0.0484	0.0194	4.64363	1.04746	0.0121033
1	4	0.1876	0.116	0.2524	1.38906	1.7854	5.24521
1	4	0.1605	0.244	0.0072	1.32506	1.04784	1.69605
1	3	0.113	0.082	0.038	1.63631	0.168803	1.02737
1	3	0.0784	0.176	0.069	0.376834	0.135557	0.028333
1	3	0.0586	0.103	0.06	2.87661	2.74426	2.19846
1	4	0.0257	0.0407	0.2076	2.19701	2.6437	3.57003
1	4	0.127	0.006	0.0164	0.349354	1.77891	1.02586
1	4	0.152	0.159	0.134	1.06599	1.6791	5.84006
1	1	0.0234	0.004	0.002	0.6627	0.155397	0.135017
1	1	0.1216	0.055	0.0233	3.39291	0.0716118	0.655119
1	1	0.1175	0.044	0.101	1.84544	1.2739	1.83204
1	2	0.0032	0.1816	0.1404	0.630214	0.848309	4.76788
1	2	0.0042	0.039	0.3105	2.21687	0.41834	5.0855
1	2	0.022	0.023	0.05	0.768282	1.91948	1.18935
1	1	0.028	0.0123	0.052	0.477753	1.66752	0.561406
1	1	0.052	0.047	0.0242	0.335297	0.82759	0.154372
1	1	0.061	0.1274	0.064	0.202737	1.85083	0.978303
1	2	0.097	0.039	0.0033	0.675476	0.00750997	0.332635
1	2	0.0376	0.057	0.003	0.759464	0.904308	1.75244
1	2	0.067	0.0704	0.0889	1.73313	4.01431	3.53332
1	3	0.0796	0.0906	0.2161	3.6618	0.773751	1.92946
1	3	0.081	0.1487	0.0149	1.75	0.705221	1.49409
1	3	0.0289	0.1559	0.1247	1.79913	0.514559	3.75079
1	4	0.088	0.0613	0.0934	1.09592	0.814947	3.27103
1	4	0.073	0.269	0	1.33645	1.71358	3.57149
1	3	0.083	0.05	0.05	0.229773	1.21807	0.718158
1	3	0.005	0.129	0.025	1.47806	0.526602	0.677229
1	3	0.0168	0.0148	0.0216	1.16594	0.974536	1.4795
1	4	0.0171	0.1354	0.1546	0.665163	0.0379121	3.4819
1	4	0.094	0.075	0.1047	1.28025	0.492694	1.3821
1	1	0.007	0.026	0.045	0.222651	1.3938	1.7083
1	1	0.0723	0.0561	0.147	0.943278	0.79413	0.179431
1	1	0.025	0.0143	0.11	0.604403	0.986547	1.04574
1	2	0.0496	0.033	0.2923	0.323904	1.18602	6.42493
1	2	0.2432	0.109	0.2568	0.865388	0.681806	5.34487
1	2	0.0097	0.0795	0.1033	0.232616	0.0454182	4.07187
1	1	0.01	0.019	0.0161	0.654278	1.52509	0.398878
1	1	0.0464	0.0583	0.071	0.523739	2.2236	1.73131
1	1	0.0416	0.051	0.11	0.0776023	1.01134	1.51595
1	2	0.0148	0.0346	0.141	2.94388	1.65579	7.61673
1	2	0.116	0.115	0.1824	0.661677	0.882742	3.49882
1	2	0.0229	0.005	0.011	1.33638	0.0430807	7.27496
1	3	0.0679	0.176	0.2006	3.99306	0.313574	1.83992
1	3	0.1018	0.095	0.012	1.48765	1.00423	2.2762
1	3	0.0043	0.226	0.013	2.30676	1.36271	3.62475
1	4	0.2068	0.095	0.4024	1.05016	0.697612	3.51585
1	4	0.1878	0.191	0.1316	2.42602	0.332453	3.2506
1	4	0.038	0.488	0.103	0.947375	0.0695909	1.25385
1	3	0.057	0.152	0.1718	1.32646	1.02158	1.68166
1	3	0.106	0.147	0.0742	1.64211	0.707176	1.57408
1	3	0.077	0.186	0.1408	1.58579	1.33022	4.34725
1	4	0.059	0.2219	0.1966	1.29244	1.52912	2.49972
1	4	0.022	0.067	0.051	1.21715	1.37061	2.1769
1	4	0.049	0.16	0.396	1.8014	0.247444	7.46315
1	1	0.0484	0.191	0.1234	1.34342	1.62009	1.04385
1	1	0.0303	0.157	0.0204	0.476296	1.28231	1.3309
1	1	0.006	0.129	0.009	0.799533	1.72938	2.66352
1	2	0.021	0.004	0.1052	0.188067	0.376684	5.13055
1	2	0.0369	0.205	0.128	0.0459593	1.41208	2.76446
1	2	0.0217	0.057	0.0487	0.980339	1.91679	1.03536
1	1	0.22	0.437	0.4515	3.85863	3.49361	1.86634
1	1	0.054	0.081	0.113	1.82245	0.360788	0.450616
1	1	0.015	0.213	0.2291	1.54015	1.84439	1.9729
1	2	0.0295	0.081	0.171	1.28279	0.263439	5.5513
1	2	0.2005	0.102	0.0396	0.963016	2.96859	2.01596
1	2	0.1838	0.109	0.025	2.0504	2.87406	1.89373
1	3	0.096	0.194	0.084	0.920668	1.83312	0.371514
1	3	0.057	0.203	0.0156	0.154032	0.380075	0.678934
1	3	0.114	0.109	0.101	0.320279	2.4093	1.26501
1	4	0.1443	0.013	0.04	3.41147	0.746717	4.02331
1	4	0.1049	0.222	0.012	0.870369	0.304969	0.140316
1	4	0.007	0.133	0.118	1.57803	0.447749	4.28411
1	3	0.2572	0.19	0.1387	3.99645	0.251126	4.42835
1	3	0.0035	0.406	0.1183	2.4007	1.64322	8.09516
1	4	0.013	0.1092	0.2933	0.561484	1.06014	5.91593
1	4	0.02	0.026	0.0004	0.624565	1.4233	2.18211
1	4	0.0068	0.024	0.129	0.403831	0.535187	1.78089
1	1	0.0132	0.0177	0.103	1.61283	0.566172	0.805131
1	1	0.0233	0.0457	0.176	2.42557	2.49291	2.22121
1	1	0.124	0.161	0.0471	2.42776	1.11311	0.300749
1	2	0.098	0.0606	0.2471	1.71063	1.9526	8.89845
1	2	0.0834	0.066	0.0238	0.998009	0.53983	0.9371
1	2	0.0261	0.181	0.1118	1.45273	0.935086	4.71548
1	2	0.001	0.013	0.0319	0.258164	2.26308	7.12324
1	1	0.0275	0.016	0.126	0.191425	0.744839	3.01667
1	1	0.014	0.0612	0.091	1.70516	2.51797	1.67334
1	1	0.0304	0.067	0.05	0.150707	2.02341	3.10888
1	2	0.1166	0.0239	0.2528	5.00007	1.47551	6.2274
1	2	0.032	0.199	0.1083	4.2432	2.03817	7.45269
1	2	0.096	0.064	0.2294	1.81407	1.55198	4.07649
1	2	0.031	0.057	0.1275	0.962049	2.71424	1.67965
1	3	0.053	0.245	0.051	2.17147	1.35825	7.29088
1	3	0.183	0.151	0.0641	1.31304	1.36219	1.86285
1	3	0.113	0.224	0.045	1.93017	1.1891	7.00339
1	4	0.0569	0.053	0.1293	1.87923	1.20734	1.87498
1	4	0.012	0.0656	0.1194	0.329712	0.00731089	2.95977
1	4	0.015	0.0146	0.1908	0.274239	1.66655	4.85919
1	4	0.048	0.122	0.0041	0.716167	0.268008	1.9748
1	3	0.033	0.228	0.2062	1.35338	1.25932	3.86644
1	3	0.104	0.158	0.0058	1.43903	1.07988	3.28052
1	4	0.005	0.127	0.0512	2.18726	0.778599	3.64577
1	4	0.087	0.101	0.0174	3.79059	1.30405	2.19944
1	4	0.142	0.066	0.0268	1.58962	1.44534	0.893055
1	4	0.0303	0.303	0.153	0.207561	0.420423	0.096106
1	1	0.0566	0.001	0.113	0.966546	2.09837	2.11063
1	1	0.026	0.011	0.1904	0.448351	3.79422	6.10019
1	1	0.1394	0.103	0.016	0.129679	0.0825759	9.25934
1	2	0.0361	0.0051	0.1009	0.268917	0.80742	4.57462
1	2	0.0597	0.0038	0.04	2.60855	0.381695	0.970835
1	2	0.118	0.081	0.043	2.30694	0.462039	2.31011
1	2	0.1664	0.0701	0.181	0.473949	0.861877	1.73963
1	1	0.061	0.048	0.192	0.77806	2.28099	3.41948
1	1	0.027	0.047	0.236	0.0986413	0.202453	6.48363
1	1	0.16	0.042	0.114	0.703826	1.01684	2.03704
1	2	0.259	0	0.0521	3.47025	0.45526	1.79231
1	2	0.065	0.0079	0.1182	0.127058	0.730397	5.45043
1	2	0.021	0.033	0.0562	1.54007	0.615066	2.61153
1	2	0.0033	0.0785	0.078	1.55889	3.15829	2.14462
1	3	0.056	0.174	0.0352	2.25853	2.72489	0.555295
1	3	0.1071	0.168	0.1305	1.53968	2.76899	1.94804
1	3	0.2133	0.208	0.0347	5.26584	2.02179	0.960535
1	4	0.052	0.105	0.106	0.731816	0.802328	1.18652
1	4	0.1778	0.021	0.051	0.544122	0.868095	2.0884
1	4	0.1026	0.09	0.128	0.263729	0.563328	1.40316
1	4	0.1072	0.072	0.114	1.17527	0.471497	1.92286
1	3	0.0189	0.193	0.0738	0.971615	1.78806	1.04049
1	3	0.051	0.187	0.1191	1.57533	2.41346	3.52203
1	3	0.1289	0.02	0.214	1.85002	2.86653	1.99005
1	4	0.0641	0.021	0.231	1.31338	1.88028	1.1401
1	4	0.0636	0	0.1382	0.228262	0.807411	1.43069
1	4	0.058	0.134	0.036	0.360599	0.361027	0.178785
1	4	0.005	0.086	0.075	1.24938	0.142998	2.42344
1	1	0.072	0.006	0.0555	0.676461	1.16005	0.477913
1	1	0.0474	0.1188	0.079	1.11944	3.1756	0.0989244
1	1	0.028	0.3434	0.279	0.139767	2.26918	0.171495
1	2	0.044	0.2782	0.1085	0.164988	1.25229	0.208918
1	2	0.1963	0.051	0.172	2.23072	1.18604	0.889012
1	2	0.161	0.024	0.259	0.803099	1.12098	6.97532
1	2	0.105	0.0117	0.213	0.640602	2.66925	3.39881
1	1	0.0618	0.0566	0.0649	1.51613	1.37208	0.65711
1	1	0.1866	0.124	0.102	1.64822	0.661874	0.479251
1	1	0.186	0.06	0.215	1.43981	2.51485	1.47875
1	2	0.26	0.074	0.071	1.78655	0.507169	0.478235
1	2	0.488	0.085	0.533	1.79046	5.62153	7.50395
1	2	0.027	0.097	0.165	0.117409	1.47435	3.31252
1	2	0.238	0.0077	0.248	0.378383	1.1597	3.64909
1	3	0.0909	0.232	0.0582	0.492206	4.18658	0.946225
1	3	0.0189	0.101	0.1378	1.53182	0.0959316	4.59879
1	3	0.09	0.0085	0.018	0.730174	1.5743	0.65631
1	4	0.067	0.064	0.1662	3.2335	4.90768	0.717116
1	4	0.0054	0.1962	0.026	0.16312	3.04117	1.42022
1	4	0.118	0.2737	0.1923	0.466453	0.0681498	8.41328
1	4	0.139	0.2006	0.049	0.694552	0.132171	10.9395
1	3	0.019	0.112	0.1497	0.955855	3.08974	3.46377
1	3	0.067	0.012	0.0368	1.78876	0.426673	1.06957
1	4	0.1598	0.0515	0.033	4.04477	8.83309	4.73029
1	4	0.269	0.005	0.221	1.10343	3.18424	0.306853
1	4	0.1641	0.1837	0.107	2.738	1.15772	10.7794
1	4	0.189	0.012	0.12	3.34261	0.536188	4.37129
1	1	0.0664	0.133	0.0632	0.135471	0.22514	2.05548
1	1	0.1685	0.0211	0.034	1.26274	0.172759	0.210454
1	1	0.013	0.077	0.043	1.44797	1.83867	2.10859
1	2	0.0806	0.0258	0.091	0.173788	1.29039	0.876136
1	2	0.0319	0.093	0.088	0.887424	0.840325	3.21491
1	2	0.0105	0.0858	0.104	2.13659	0.685026	3.98039
1	1	0.014	0.072	0.0272	0.646289	0.562886	3.17876
1	1	0.1176	0.0209	0.098	0.520637	0.733549	2.91131
1	1	0.1185	0.004	0.05	0.210915	0.30793	0.897476
1	2	0.0479	0.0272	0.1333	2.62515	1.19173	5.74834
1	2	0.0586	0.0882	0.0726	0.0564421	0.0480397	3.38157
1	2	0.1034	0.1169	0.065	1.01754	2.22614	1.23041
1	3	0.0959	0.202	0.1698	3.92899	0.639179	1.63526
1	3	0.1047	0.171	0.1914	4.28965	3.39061	2.66547
1	3	0.086	0.38	0.2426	0.5972	2.36593	0.550902
1	4	0.0805	0.0358	0.1099	0.242629	0.848822	0.721567
1	4	0.0368	0.106	0	0.704909	0.587146	1.49704
1	4	0.0898	0.213	0.0832	0.99318	2.00055	0.182925
1	3	0.0274	0.17	0.1771	3.50091	1.00162	0.520044
1	3	0.045	0.146	0.1274	0.237615	0.231266	3.00535
1	3	0.066	0.253	0.098	2.0744	1.11698	3.06739
1	4	0.0616	0.0462	0.0617	0.709352	2.09863	0.580747
1	4	0.004	0.091	0.0909	0.264162	0.497355	0.423466
1	4	0.0321	0.248	0.095	0.489407	1.89871	3.14911
2	1	0.152	0.2536	0.257	1.9596	1.4374	1.89777
2	1	0.03	0.1175	0.051	1.11629	1.41887	4.17864
2	1	0.018	0.1882	0.246	1.22012	0.810278	4.60834
2	2	0.0259	0.0373	0.079	1.66814	5.20962	0.967401
2	2	0.002	0.248	0.0143	0.413079	0.0282283	4.13445
2	2	0.048	0.0373	0.108	0.879656	3.10055	0.500082
2	1	0.074	0.1717	0.105	2.74345	2.00515	0.692112
2	1	0.0516	0.1375	0.035	0.527005	1.04789	1.91744
2	1	0.1194	0.0838	0.435	0.0195946	2.36011	5.42085
2	2	0.1452	0.154	0.1666	0.246898	0.481577	1.98764
2	2	0.186	0.356	0.028	1.89688	3.18705	0.934941
2	2	0.2064	0.036	0.0271	3.07044	1.40798	3.64706
2	3	0.1902	0.143	0.065	1.13077	1.9305	3.54575
2	3	0.0733	0.273	0.238	0.525163	5.04607	5.43766
2	3	0.074	0.092	0.1	0.587789	1.53743	0.167994
2	4	0.1806	0.0699	0.1	2.17058	2.44598	6.38952
2	4	0.1089	0.39	0.214	1.7293	3.11021	9.83887
2	4	0.043	0.26	0.05	1.59076	1.74933	3.18673
2	3	0.022	0.125	0.224	2.57142	3.00568	4.6781
2	3	0.0347	0.0392	0.24	0.509544	0.0403026	3.76558
2	3	0.1316	0.18	0.191	3.34723	2.91093	0.0310202
2	4	0.1149	0.1713	0.1158	2.86619	2.94504	10.173
2	4	0.165	0.35	0.1471	1.97481	1.49355	7.06978
2	4	0.5257	0.0095	1.245	3.12789	0.85311	0.678129
2	1	0.0636	0.0244	0.055	1.77403	0.497177	2.77694
2	1	0.0252	0.0557	0.084	0.326675	1.96087	1.09344
2	1	0.036	0.1445	0.008	1.71085	3.6907	1.11408
2	2	0.147	0.1242	0.21	0.181862	1.61681	2.51603
2	2	0.0705	0.13	0.262	0.850481	0.283399	1.12325
2	2	0.0815	0.046	0.35	2.69268	4.48973	0.0752073
2	1	0.039	0.0672	0.078	0.297322	2.61052	1.00548
2	1	0.1754	0.0287	0.212	1.96247	1.87649	0.24131
2	1	0.2284	0.1851	0.333	1.59807	6.10719	2.5094
2	2	0.091	0.1484	0.238	0.156127	1.1126	4.63841
2	2	0.0164	0	0.009	1.4432	1.27865	6.42803
2	2	0.1193	0.069	0.52	4.81701	0.355775	0.121074
2	3	0.125	0.011	0.0239	0.382921	1.23922	1.63697
2	3	0.1085	0.0135	0.006	0.0501291	0.347798	2.63765
2	3	0.066	0.073	0.014	0.645946	0.954182	2.35026
2	4	0.0629	0.0862	0.0337	2.11092	2.97915	0.582462
2	4	0.0733	0.026	0.1545	0.702696	0.134652	0.15282
2	4	0.017	0.198	0.172	0.0279213	0.490454	4.39417
2	3	0.02	0.118	0.161	0.964916	2.68264	0.845722
2	4	0.036	0.1508	0.2219	0.721789	2.9682	3.13934
2	4	0.103	0.0969	0.001	0.149553	1.08521	2.24947
2	4	0.081	0.0415	0.03	0.390695	2.26118	3.94515
2	1	0.2101	0.2544	0.185	3.97029	3.11315	4.95351
2	1	0.038	0.003	0.079	0.338509	1.04935	0.539708
2	1	0.0416	0.2194	0.355	0.0584977	8.07101	3.47367
2	2	0.1554	0.132	0.079	1.26784	1.26735	3.61602
2	2	0.1866	0.228	0.05	5.28302	1.48742	2.55564
2	2	0.0896	0.151	0.178	0.565145	1.16392	2.19725
2	2	0.0031	0.1505	0.363	2.11257	0.468181	6.53799
2	1	0.023	0.033	0.053	0.736403	3.30161	0.172557
2	1	0.023	0.036	0.008	0.875697	0.291178	0.947327
2	1	0.105	0.0345	0.307	0.531702	4.51106	3.68239
2	2	0.0936	0.174	0.14	2.42982	0.584429	1.40029
2	2	0.0806	0.223	0.1398	1.27606	2.15437	3.27594
2	2	0.115	0.224	0.365	0.969114	2.01404	5.22604
2	2	0.001	0.0411	0.167	0.0772694	3.3575	0.542166
2	3	0.0645	0.238	0.1898	1.49317	2.40724	3.76096
2	3	0.0532	0.201	0.022	0.496235	0.924772	6.18402
2	3	0.0807	0.091	0.0706	1.76415	0.960933	4.50764
2	4	0.0341	0.099	0.1171	0.110592	5.09645	1.15645
2	4	0.0191	0.228	0.088	0.93689	0.729457	4.88378
2	4	0.067	0.0241	0.1934	0.0303396	0.586875	2.62491
2	4	0.0908	0.079	0.0694	0.171858	0.424958	1.31457
2	3	0.0538	0.047	0.1012	2.1624	0.824121	1.36626
2	3	0.028	0.142	0.0864	0.109557	2.90335	3.74642
2	3	0.0494	0.039	0.049	1.68321	1.5702	4.06825
2	4	0.273	0.0795	0.1825	5.09202	7.16937	0.913924
2	4	0.065	0.0888	0.1224	2.12727	5.26193	1.79108
2	4	0.146	0.152	0.391	0.958216	2.93614	2.24973
2	4	0.04	0.202	0.2	0.572921	2.12055	2.28647
2	1	0.159	0.228	0.1154	0.0882407	1.44018	4.26859
2	1	0.11	0.034	0.007	0.0550962	0.232616	2.05056
2	1	0.083	0.083	0.076	1.93446	0.210093	0.711698
2	2	0.212	0	0.255	2.47379	1.34969	2.33539
2	2	0.0035	0.067	0.0876	0.759351	1.87209	2.31699
2	2	0.028	0.0266	0.323	2.22749	7.82468	4.89008
2	1	0.0386	0.336	0.055	0.689267	2.91383	9.46826
2	1	0.081	0.127	0.0284	0.0286106	2.14908	6.13847
2	1	0.0436	0.156	0.0173	1.95401	0.312542	1.61311
2	2	0.0134	0.0731	0.1167	0.480415	2.57302	0.302025
2	2	0.171	0.146	0.0386	2.26688	2.10649	0.963431
2	2	0.171	0.064	0.072	0.146135	2.56049	0.15604
2	3	0.0505	0.0733	0.1322	0.946687	0.0393993	5.03488
2	3	0.0307	0.2797	0.1804	0.187015	1.63079	1.78738
2	4	0.0409	0.2026	0.1814	0.186553	1.39709	1.98759
2	4	0.059	0.1449	0.0649	0.419753	1.27922	5.3778
2	4	0.0405	0.143	0.2396	0.249298	1.4491	4.51382
2	4	0.085	0.115	0.3466	1.65169	1.15858	5.25544
2	3	0.007	0.1909	0.1822	1.74832	1.51319	1.67717
2	3	0.0045	0.0077	0.1062	1.35896	0.638851	3.59225
2	4	0.0574	0.1045	0.2211	1.62796	1.30168	2.88616
2	4	0.412	0.0644	0.1746	5.71823	1.636	9.0658
2	4	0.0005	0.0372	0.1599	0.336561	1.94531	1.23701
2	4	0.106	0.044	0.0968	1.79772	1.16557	4.13259
2	1	0.0943	0.015	0.092	0.790592	2.61398	1.66478
2	1	0.0497	0.072	0.119	0.308538	3.598	2.29975
2	1	0.136	0.0513	0.177	3.99452	0.283006	3.57821
2	2	0.109	0.1145	0.333	1.47039	0.5424	1.69078
2	2	0.083	0.101	0.133	1.57446	1.29928	3.57587
2	2	0.0361	0.0713	0.147	0.430782	0.304492	0.746654
2	1	0.0063	0.118	0.073	0.248065	0.825585	6.25996
2	1	0.0198	0.012	0.066	1.31594	2.03603	3.6111
2	1	0.036	0.021	0.064	0.0969387	0.62123	3.04928
2	2	0.131	0.047	0.0103	0.692675	0.802045	0.0304175
2	2	0.0508	0.035	0.023	0.25301	1.02057	5.49027
2	2	0.0527	0.016	0.18	0.934562	2.43955	1.14725
2	3	0.0545	0.1334	0.1988	2.05281	4.21955	1.99675
2	3	0.0137	0.1618	0.095	2.29781	1.40915	1.46261
2	3	0.1	0.06	0.022	2.09284	0.210334	4.50523
2	4	0.0559	0.1307	0.134	0.401587	0.649366	1.16131
2	4	0.0181	0.154	0.208	1.21456	1.41228	5.31219
2	4	0.1686	0.338	0.229	1.29841	1.59708	3.70177
2	3	0.169	0.1401	0.013	1.16584	3.381	0.09787
2	3	0.0372	0.1083	0.0002	1.16503	2.56312	0.238071
2	3	0.2295	0.0013	0.0874	2.17095	0.18013	1.47657
2	4	0.034	0.1031	0.277	3.7944	2.86942	0.0522044
2	4	0.077	0.214	0.285	0.0588688	1.89684	4.53802
2	4	0.083	0.194	0.196	0.121114	1.79284	0.624958
2	1	0.1363	0.0053	0.112	0.423392	0.114117	1.00949
2	1	0.003	0.1507	0.243	1.30848	4.39412	2.31669
2	1	0.062	0.098	0.242	0.692352	0.914679	0.799228
2	2	0.079	0.052	0.07	0.587302	0.301352	0.822007
2	2	0.102	0.062	0.002	1.66061	2.28808	5.17917
2	2	0.015	0.0074	0.0349	0.341549	3.25887	0.882953
2	1	0.0223	0.027	0.0553	0.0970943	0.249572	2.29032
2	1	0.037	0.1665	0.05	2.79337	2.26268	0.611143
2	1	0.06	0.0639	0.068	2.00672	0.953771	2.7971
2	2	0.044	0.0108	0.161	1.89057	1.66714	0.0747622
2	2	0.09	0.069	0.2536	1.14136	0.199461	5.71208
2	2	0.06	0.0219	0.0301	0.632385	1.35754	1.70911
2	3	0.0459	0.009	0.104	3.31747	0.595473	1.9123
2	3	0.0357	0.0448	0.172	1.60435	1.84796	0.312625
2	4	0.0521	0.0406	0.3033	0.944648	1.71669	13.5721
2	4	0.1407	0.035	0.2	0.829979	0.423436	2.52889
2	4	0.085	0.187	0.0939	0.429346	2.18419	2.13767
2	4	0.0133	0.161	0.044	0.787557	0.703331	1.30941
2	3	0.2097	0.121	0.061	2.44704	5.73262	2.73767
2	3	0.0817	0.076	0.033	1.68736	3.04231	3.21328
2	4	0.082	0.0867	0.011	0.883458	0.57049	2.39002
2	4	0.027	0.0102	0.175	0.596317	2.02493	0.681628
2	4	0.096	0.042	0.244	0.531777	2.24133	1.59538
2	4	0.037	0.219	0.065	0.570246	0.798519	1.58602
2	1	0.0589	0.1584	0.212	1.26558	1.00796	1.43086
2	1	0.003	0.154	0.016	0.982324	2.30582	0.939418
2	1	0.0445	0.157	0.047	0.894309	0.866762	2.66035
2	2	0.007	0.177	0.127	2.03632	1.57499	4.44763
2	2	0.0186	0.065	0.178	0.194291	0.500651	2.73699
2	2	0.096	0.156	0.134	0.218097	0.942129	1.49693
2	2	0.0817	0.1	0.536	0.283644	2.39002	4.51539
2	1	0.018	0.004	0.178	0.249029	1.18643	2.43075
2	1	0.0404	0.0794	0.327	2.22362	0.665122	5.07379
2	1	0.146	0.132	0.016	3.23521	2.64686	0.589806
2	2	0.084	0.086	0.059	0.638936	4.34403	3.9691
2	2	0.025	0.041	0.151	1.45737	1.81266	1.10883
2	2	0.297	0.068	0.181	2.11077	0.954201	1.17583
2	2	0.257	0.173	0.381	1.6813	4.3532	0.172607
2	3	0.051	0.097	0.024	0.94199	0.104117	0.527287
2	3	0.009	0.158	0.0751	0.92053	2.13801	2.55685
2	3	0.1685	0.0425	0.258	1.96317	0.0951707	2.63445
2	4	0.1272	0.1114	0.035	0.052359	0.528513	6.59342
2	4	0.033	0.1078	0.0586	0.397477	1.76389	2.62272
2	4	0.0174	0.153	0.131	0.114395	0.740277	2.67298
2	4	0.104	0.149	0.0316	0.651706	0.312784	3.08392
2	3	0.099	0.338	0.1953	3.70957	5.56954	2.40524
2	3	0.1489	0.297	0.089	2.76694	5.06634	6.3837
2	4	0.1758	0.1589	0.055	1.73125	1.88418	5.54631
2	4	0.185	0.1786	0.0029	3.5313	3.77926	1.83826
2	4	0.246	0.126	0.074	0.703414	4.28872	3.29313
2	4	0.202	0.101	0.12	2.51846	2.32968	0.289883
2	1	0.0496	0.047	0.028	0.447893	0.729352	0.35911
2	1	0.0145	0.0466	0.06	0.168108	0.985439	1.13527
2	1	0.0226	0.0831	0.222	1.27123	0.363619	0.700361
2	2	0.0954	0.002	0.3032	1.02992	3.05555	6.29521
2	2	0.141	0.124	0.243	1.86521	1.81507	0.357185
2	2	0.1494	0.0548	0.3422	2.30582	0.693941	1.85431
2	1	0.105	0.0465	0.163	1.1294	0.393934	0.727869
2	1	0.011	0.0582	0.18	1.0038	0.467844	2.43988
2	1	0.087	0.0846	0.044	0.261265	2.80647	0.0763171
2	2	0.0476	0.0495	0.0471	1.10343	1.98611	1.01198
2	2	0.01	0.004	0.184	1.08001	0.661025	4.33368
2	2	0.1624	0.1273	0.058	0.820515	4.13855	0.0158721
2	3	0.1307	0.032	0.046	2.78471	1.90575	1.87178
2	3	0.0447	0.04	0.105	0.229818	0.769785	2.30996
2	3	0.0711	0.038	0.341	0.43825	0.433534	1.36667
2	4	0.0188	0.0978	0.1279	0.0905026	4.01632	0.0898019
2	4	0.0614	0.206	0.207	0.747894	0.672896	2.80592
2	4	0.0113	0.276	0.383	0.68965	1.19887	4.23131
2	3	0.045	0.09	0.005	1.60558	2.33067	0.0348529
2	3	0.057	0.044	0.098	1.78215	0.55547	0.324556
2	3	0.0315	0.117	0.201	0.272748	0.252216	2.81517
2	4	0.166	0.1262	0.0309	1.31258	0.434299	3.77448
2	4	0.209	0.187	0.324	0.139114	3.37926	2.03237
2	4	0.1704	0.248	0.132	0.469535	0.280975	3.40247
2	1	0.1392	0.0068	0.062	1.55112	1.28421	0.533477
2	1	0.0743	0.1272	0.12	0.560077	2.89401	1.84081
2	2	0.045	0.0849	0.0035	0.956484	0.197266	1.7646
2	2	0.072	0.093	0.1334	1.83609	0.894912	0.794587
2	2	0.048	0.0824	0.0029	0.984736	0.185555	1.76523
2	1	0.009	0.121	0.0977	0.270289	1.76085	0.61629
2	1	0.0152	0.208	0.1725	0.5925	0.729385	1.57447
2	1	0.145	0.438	0.119	2.7808	4.26648	7.15516
2	2	0.016	0.0455	0.059	0.847947	2.09164	0.969268
2	2	0.0246	0.155	0.211	4.1579	0.581776	2.51787
2	3	0.0192	0.377	0.3598	0.810944	3.60474	1.54821
2	3	0.0762	0.242	0.1937	1.14663	4.82758	1.09882
2	4	0.1234	0.033	0.155	1.28044	0.180813	0.573947
2	4	0.0488	0.008	0.365	0.498606	0.737955	3.0648
2	3	0.0177	0.253	0.1539	1.45187	1.07176	0.514633
2	3	0.106	0.257	0.1265	1.26238	1.50296	1.92219
2	3	0.0527	0.311	0.1551	3.27335	0.490964	0.137779
2	4	0.0565	0.1437	0.0939	0.903732	1.7932	5.26398
2	4	0.125	0.058	0.11	1.04875	1.94127	1.17239
2	4	0.221	0.2025	0.2847	3.03626	0.0801582	5.10142
2	1	0.054	0.188	0.187	3.03133	2.71585	16.6916
2	1	0.0045	0.186	0.0109	1.98764	4.54949	0.129333
2	2	0.1393	0.069	0.164	0.849392	0.199487	1.62222
2	2	0.033	0.123	0.507	0.137913	2.7893	2.84195
2	1	0.0026	0.251	0.123	1.04391	1.34229	3.02179
2	1	0.194	0.125	0.046	0.830937	0.756289	3.83016
2	1	0.098	0.134	0.074	0.25139	0.492957	2.40142
2	2	0.002	0.0468	0.06	0.120136	0.929738	0.716941
2	2	0.023	0.162	0.606	0.112405	0.888154	4.99449
2	2	0.072	0.131	0.139	0.487478	0.413196	3.94053
2	3	0.0534	0.291	0.2776	1.53465	0.740784	0.934388
2	3	0.0285	0.0313	0.1069	1.23762	2.69591	0.202662
2	4	0.2525	0.1172	0.509	6.24231	0.664465	0.671169
2	4	0.0808	0.104	0.357	1.3672	0.702963	7.74803
2	4	0.0274	0.188	0.28	1.39839	2.39114	4.97582
2	3	0.02	0.31	0.2834	0.463862	3.64982	0.65129
2	3	0.149	0.311	0.214	1.51862	0.731303	1.30032
2	4	0.033	0.1401	0.153	1.07937	0.234884	7.09176
2	4	0.01	0.211	0.235	0.060757	0.27049	6.47325
2	4	0.1368	0.213	0.297	0.722835	0.944348	4.91277
2	1	0.1643	0.078	0.008	1.09723	0.152099	0.132343
2	1	0.0202	0.011	0.141	0.0237545	2.16437	4.47271
2	1	0.0409	0.0081	0.141	0.673804	2.89065	0.173849
2	2	0.1327	0.095	0.201	1.53074	0.994898	1.43195
2	2	0.1079	0.031	0.148	0.744606	0.478426	0.968782
2	2	0.059	0.098	0.133	2.87292	5.08416	2.30824
2	2	0.091	0.187	0.238	1.98856	2.7068	2.34079
2	1	0.024	0.168	0.015	0.683947	1.26022	0.617351
2	1	0.083	0.065	0.003	0.913818	5.0981	3.62343
2	1	0.0446	0.0465	0.143	1.1464	0.915927	2.43202
2	2	0.087	0.077	0.442	1.25362	0.783096	0.738749
2	2	0.166	0.061	0.391	0.939859	0.922921	2.05768
2	2	0.055	0.135	0.461	1.39197	0.595323	2.27427
2	2	0.1217	0.1316	0.717	1.64787	6.69967	7.85349
2	3	0.145	0.1	0.158	1.88961	2.39899	2.03563
2	3	0.1112	0.0741	0.044	0.0652851	3.44204	2.00637
2	4	0.034	0.126	0.145	0.634321	0.620707	3.84077
2	4	0.026	0.108	0.129	0.630768	0.6176	3.82496
2	3	0.041	0.141	0.079	0.888625	2.5792	0.839797
2	4	0.14	0.107	0.19	3.51876	9.94067	0.708788
2	4	0.212	0.102	0.428	1.1896	2.39393	3.37922
2	4	0.105	0.152	0.368	2.57881	1.21323	3.12392
3	1	0.004	0.0018	0.001	0.376273	0.271347	1.73686
3	1	0.0575	0.0022	0.052	0.686702	4.62698	0.0813091
3	1	0.0251	0.009	0.091	1.89921	0.371442	4.71335
3	2	0.019	0.0308	0.0092	0.611601	0.386298	0.322052
3	2	0.0023	0.052	0.038	0.067366	0.58257	0.60503
3	2	0.059	0.116	0.137	2.80429	0.0306265	6.96526
3	1	0.008	0.0958	0.045	0.505324	1.60371	0.585055
3	1	0.015	0.1009	0.0181	0.0798319	2.21226	1.47009
3	1	0.011	0.0748	0.093	2.52901	0.327516	3.42928
3	2	0.0245	0.0426	0.0832	1.8637	0.08145	0.57652
3	2	0.084	0.066	0.05	0.176432	0.494104	1.19257
3	2	0.0355	0.0205	0.0983	1.21719	1.80825	1.10511
3	3	0.009	0.099	0.006	0.0924313	0.334988	0.00847994
3	3	0.0076	0.0331	0.05	0.237291	0.0136022	0.184528
3	3	0.0542	0.057	0.0108	2.77866	2.00862	1.14159
3	4	0.0717	0.101	0.123	2.41096	0.629619	5.78203
3	4	0.011	0.091	0.063	0.394806	0.351509	2.94192
3	4	0.0543	0.238	0.11	0.186174	0.487602	6.26989
3	3	0.0295	0.127	0.035	1.37443	0.173168	2.21252
3	3	0.027	0.16	0.014	0.28843	0.118146	0.340924
3	3	0.057	0.102	0.146	3.77745	1.00294	3.81383
3	4	0.034	0.083	0.0909	5.5075	1.25815	3.99892
3	4	0.009	0.131	0.225	0.685547	1.53555	6.58508
3	4	0.027	0.167	0.116	0.599271	0.0240329	4.25552
3	1	0.0604	0.0668	0.0254	0.114539	1.0957	0.332447
3	1	0.107	0.0681	0.0033	2.33353	1.03183	0.552012
3	1	0.049	0.0572	0.125	0.223964	0.811076	2.10767
3	2	0.01	0.13	0.156	0.0214293	1.40575	1.60749
3	2	0.043	0.066	0.1213	0.392538	0.933299	0.75975
3	2	0.049	0.032	0.039	0.069211	0.539577	0.125621
3	2	0.104	0.0079	0.0977	1.23057	3.1239	2.4321
3	1	0.078	0.037	0.0449	0.531406	1.41942	0.161572
3	1	0.038	0.0096	0.058	0.770976	0.591779	0.921345
3	1	0.008	0.0937	0.109	2.9312	1.94357	0.656371
3	2	0.0119	0.0182	0.0482	0.652601	1.23837	1.98839
3	2	0.058	0.019	0.1094	1.92093	1.08091	4.23787
3	2	0.037	0.0305	0.017	0.881051	0.534099	2.0087
3	2	0.0193	0.045	0.029	1.47219	1.49828	3.55183
3	3	0.017	0.008	0.195	1.94535	0.99379	5.127
3	3	0.0278	0.104	0.0593	0.0305124	0.699754	2.29014
3	4	0.0355	0.067	0.0148	0.170207	1.67944	0.577685
3	4	0.089	0.218	0.0209	2.71474	0.0778311	4.06988
3	4	0.0382	0.053	0.0233	1.1938	0.657061	0.614891
3	4	0.025	0.0513	0.1471	1.04697	0.140352	4.33923
3	3	0.079	0.043	0.11	0.54858	2.62716	3.57406
3	3	0.0691	0.083	0.0866	1.46371	1.641	1.72367
3	3	0.126	0	0.227	1.88847	1.63413	2.36587
3	4	0.081	0.0113	0.2408	0.583706	0.963048	2.03517
3	4	0.0589	0.0143	0.0787	0.63872	1.21978	1.80764
3	4	0.029	0.0111	0.025	0.0298858	0.177603	2.14245
3	4	0.005	0.0239	0.099	0.154207	0.0321756	2.07955
3	1	0.008	0.238	0.0792	1.14417	1.6732	0.795743
3	1	0.0521	0.102	0	0.339381	0.228887	2.79314
3	1	0.023	0.094	0.116	1.44082	0.202244	3.94183
3	2	0.1522	0.064	0.2266	0.349828	0.0508886	1.66204
3	2	0.0455	0.099	0.133	0.49387	0.564212	0.916638
3	2	0.0208	0.006	0.182	0.503636	0.241916	1.55514
3	1	0.041	0.238	0.1081	0.98504	1.34742	3.54563
3	1	0.0174	0.238	0.2208	0.897649	5.23391	0.428291
3	1	0.193	0.172	0.082	1.09597	1.76756	4.39373
3	2	0.119	0.059	0.084	0.213109	0.250624	0.709858
3	2	0.041	0.018	0.094	1.39969	1.81563	1.32088
3	3	0.035	0.074	0.097	3.74808	1.93936	3.08726
3	3	0.09	0.03	0.0338	0.908388	0.575724	1.09381
3	3	0.0605	0.096	0.232	0.019056	1.03852	1.82316
3	4	0.0292	0.0581	0.05	1.14801	0.916716	5.8764
3	4	0.0265	0.167	0.047	0.873775	0.626512	4.42756
3	4	0.031	0.054	0.106	0.0197388	0.297889	2.17933
3	4	0.0194	0.077	0.254	1.03389	0.278757	2.10276
3	3	0.0153	0.035	0.161	0.481508	1.39083	2.20658
3	3	0.105	0.09	0.01	0.322756	0.0474592	2.5904
3	3	0.0518	0.145	0.035	2.9386	0.113641	0.758578
3	4	0.129	0.0264	0.129	1.49068	0.968581	7.70617
3	4	0.011	0.035	0.1764	2.76675	4.05647	0.228412
3	4	0.0012	0.029	0.0571	0.385979	0.19149	2.6606
3	4	0.0473	0.082	0.165	0.351301	0.826313	0.531171
3	1	0.0258	0.0165	0.0054	1.01591	0.176231	0.549013
3	1	0.0141	0.0092	0.111	1.29916	1.01005	1.26669
3	1	0	0.021	0.079	0.0627134	2.13145	0.637982
3	2	0.0226	0.144	0.059	1.87806	1.75631	1.24677
3	2	0.0416	0.023	0.173	1.57759	0.578727	1.49224
3	2	0.1023	0.106	0.0192	1.0468	0.691572	1.5214
3	2	0.0607	0.0936	0.3535	0.322573	1.10991	4.51862
3	1	0.0125	0.0504	0.152	0.898171	2.08034	6.77927
3	1	0.061	0.1305	0.126	1.27878	0.0673356	2.09642
3	1	0.015	0.0431	0.147	0.306248	1.60641	1.62434
3	2	0.01	0.099	0.165	3.25131	0.48073	1.93773
3	2	0.049	0.0291	0.2118	0.578777	0.444792	2.75834
3	2	0.0028	0.066	0.0711	0.533742	0.556774	2.84212
3	2	0.0008	0.1484	0.3337	0.63553	0.859022	11.1487
3	3	0.0953	0.0803	0.33	1.40843	3.6327	6.40239
3	3	0.0476	0.0496	0.32	1.42538	1.77672	5.44633
3	3	0.1235	0.1382	0.342	0.100764	3.16267	2.87372
3	4	0.095	0.261	0.127	1.14426	0.576907	2.53318
3	4	0.0341	0.144	0.0779	2.79092	2.16473	3.24259
3	4	0.0638	0.043	0.0794	3.2806	0.230941	0.433972
3	4	0.066	0.006	0.0454	1.77328	0.347155	0.799541
3	3	0.021	0.0812	0.341	2.15086	1.52346	6.79402
3	3	0.0801	0.0742	0.008	0.711469	0.776771	0.241124
3	3	0.0293	0.04	0.183	0.876983	1.41156	0.143236
3	4	0.002	0.216	0.042	1.04777	0.111491	2.01074
3	4	0.107	0.129	0.2028	2.37917	0.695337	1.17371
3	4	0.044	0.018	0.0268	0.285322	0.819233	0.765774
3	4	0.029	0.128	0.079	1.08333	0.821731	4.43583
3	1	0.0171	0.0279	0.1729	1.18875	0.0218385	0.768742
3	1	0.0445	0.0774	0.151	1.51029	4.16163	7.13692
3	1	0.0849	0.0105	0.4407	3.42377	3.78697	0.932048
3	2	0.003	0.0495	0.024	0.716138	2.24426	1.33763
3	2	0.062	0.1277	0.1151	2.74927	1.28289	2.07606
3	1	0.0142	0.0026	0.0108	1.29622	0.675311	0.808649
3	1	0.033	0.017	0.05	1.0643	5.28266	3.66687
3	1	0.045	0.1071	0.1251	0.355366	2.9129	1.86926
3	2	0.069	0.0611	0.3403	0.685907	5.66333	0.82538
3	2	0.0258	0.2469	0.1479	1.5043	0.415669	3.92131
3	2	0.056	0.0558	0.2121	0.588328	0.226142	1.68217
3	3	0.0224	0.066	0.121	0.463604	0.370752	0.102687
3	3	0.009	0.0996	0.092	1.18704	0.30315	0.62581
3	3	0.043	0.0021	0.017	1.06376	2.51181	0.799671
3	4	0.005	0.24	0.4042	0.636645	3.29482	15.5335
3	4	0.0216	0.0386	0.023	0.275962	1.57308	0.633206
3	4	0.034	0.2499	0.194	0.166033	1.22655	8.21925
3	3	0.011	0.0693	0.086	1.23215	1.83433	1.68479
3	3	0.0226	0.0745	0.047	0.39895	0.126211	0.070256
3	3	0.018	0.0324	0.27	0.0478277	1.09111	4.06651
3	4	0.034	0.055	0.124	0.159623	0.921784	1.43615
3	4	0.044	0.104	0.18	0.54976	0.996677	2.88782
3	4	0.0029	0.0031	0.084	0.403901	0.112258	0.398794
3	1	0.004	0.064	0.093	0.735389	0.501647	3.21057
3	1	0.05	0.109	0.1381	1.1337	2.76399	1.2175
3	1	0.0504	0.08	0.053	0.0418759	0.790968	2.91351
3	2	0.022	0.249	0.108	0.729009	2.07783	0.6976
3	2	0.0079	0.086	0.024	0.52197	0.334099	1.95065
3	2	0.053	0.094	0.053	0.181142	1.58382	0.712886
3	2	0.0199	0.02	0.1531	0.0592323	1.38001	0.402798
3	1	0.0325	0.047	0.061	0.63371	0.274023	0.106399
3	1	0.0765	0.007	0.0262	1.14889	2.79677	0.25834
3	1	0.178	0.021	0.08	0.914443	2.53788	1.13616
3	2	0.0213	0.232	0.064	1.41271	0.137512	1.6077
3	2	0.093	0.17	0.063	0.118629	2.86057	0.975682
3	2	0.044	0.104	0.009	1.90407	0.18462	1.96892
3	2	0.0018	0.061	0.0943	0.329089	1.60578	2.52536
3	3	0.0749	0.0192	0.174	0.061137	0.51894	3.35118
3	3	0.005	0.091	0.0291	0.0161618	1.32752	2.12821
3	3	0.0374	0.13	0.147	0.0131118	2.04253	1.84033
3	4	0.006	0.529	0.055	2.85766	0.27664	5.12376
3	4	0.002	0.033	0.1764	0.872947	0.240665	0.765445
3	4	0.013	0.173	0.028	1.01518	0.320775	0.954774
3	4	0.027	0.174	0.087	0.307899	0.178923	1.46159
3	3	0.0518	0.093	0.019	0.782565	1.3319	3.93735
3	3	0.147	0.131	0.118	2.69376	1.09165	0.753485
3	3	0.0154	0.034	0.216	0.840938	4.64282	2.3094
3	4	0.0559	0.168	0.111	1.04304	1.53471	0.047138
3	4	0.1669	0.067	0.346	3.30704	2.83204	1.47463
3	4	0.0159	0.148	0.007	1.23288	0.246607	0.222537
3	4	0.075	0.133	0.163	0.0906301	0.600715	1.03625
3	1	0.079	0.124	0.047	1.98015	1.22616	3.11122
3	1	0.051	0.048	0.078	0.656497	1.82864	0.254077
3	1	0.101	0.0654	0.238	0.224259	0.835436	1.56054
3	2	0.01	0.291	0.13	1.55237	1.13777	1.50844
3	2	0.003	0.157	0.032	0.435962	1.15782	2.12654
3	2	0.0212	0.08	0.013	1.2312	0.415911	4.46535
3	2	0.0805	0.0091	0.0816	1.17286	0.788664	0.224946
3	1	0.0173	0.116	0.073	0.482402	0.79275	2.38648
3	1	0.048	0.227	0.258	1.52826	1.02429	7.03738
3	1	0.006	0.0164	0.285	3.29209	4.79722	1.86286
3	2	0.0091	0.114	0.1403	0.644392	0.523743	1.4412
3	2	0.057	0.132	0.0258	0.797009	1.98106	1.86045
3	2	0.0583	0.068	0.0787	2.96264	0.360039	2.55994
3	2	0.049	0.057	0.1641	2.71743	1.57551	1.68031
3	3	0.011	0.17	0.1186	1.94838	1.9323	1.75943
3	3	0.026	0.33	0.0723	2.58407	2.92236	3.35638
3	3	0.0656	0.203	0.03	0.498474	0.250572	0.391571
3	4	0.0519	0.138	0.0636	0.719699	1.42973	2.26618
3	4	0.0826	0.065	0.1454	2.78512	0.465441	3.12605
3	4	0.0125	0.207	0.261	0.378453	1.32241	8.39627
3	4	0.007	0.172	0.0301	1.71821	1.72257	0.760689
3	3	0.014	0.154	0.0826	0.460695	1.19796	0.989452
3	3	0.005	0.266	0.005	1.06449	2.19523	2.97442
3	3	0.117	0.208	0.074	0.21042	0.0653906	3.60607
3	4	0.092	0.208	0.1254	4.64348	1.27717	0.346386
3	4	0.098	0.039	0.3256	2.29493	1.22202	0.986816
3	4	0.044	0.083	0.1196	0.555209	1.03208	2.71325
3	4	0.0074	0.116	0.052	0.229199	0.503079	0.31204
3	1	0.059	0.0223	0.066	0.777203	0.808722	1.27293
3	1	0.003	0.059	0.042	0.648619	0.430262	1.36953
3	2	0.0722	0.019	0.135	0.377585	0.766196	2.55531
3	2	0.0498	0.067	0.1934	2.13442	3.85571	9.05499
3	2	0.007	0.053	0.106	0.323655	0.0179814	1.6927
3	2	0.036	0.0004	0.1259	1.25393	1.11411	2.45884
3	1	0.04	0.03	0.0523	0.467845	0.868861	1.72959
3	1	0.098	0.0096	0.175	0.124765	2.50164	1.238
3	2	0.023	0.049	0.19	0.419116	1.45544	3.69402
3	2	0.049	0.131	0.1531	0.325905	0.309677	0.623403
3	2	0.0383	0.05	0.189	0.468134	0.542205	1.29855
3	2	0.0285	0.0594	0.1203	3.33614	1.53823	4.21091
3	3	0.029	0.039	0.148	1.97272	2.34013	3.38518
3	3	0.0591	0.113	0.047	0.864823	2.54052	2.04043
3	4	0.015	0.141	0.208	0.487428	3.11938	0.633431
3	4	0.031	0.147	0.113	0.309705	0.395777	2.44102
3	4	0.159	0.063	0.188	2.22175	0.775436	2.03409
3	4	0.042	0.179	0.156	0.341896	2.42687	3.1452
3	3	0.046	0.133	0.126	0.454225	1.99713	0.5521
3	3	0	0.052	0.161	1.82274	0.628669	2.07078
3	4	0.093	0.0349	0.116	2.64735	4.5846	0.664239
3	4	0.019	0.113	0.022	1.6652	7.86024	0.989192
3	4	0.043	0.105	0.148	0.158148	2.35047	3.03923
3	4	0.091	0.159	0.224	0.605184	0.4166	2.72023
3	1	0.0078	0.065	0.205	0.532539	1.8236	3.82269
3	1	0.0081	0.01	0.079	0.0546446	0.394098	1.54244
3	1	0.011	0.01	0.0452	0.305951	0.110437	0.785554
3	2	0.017	0.133	0.116	0.454131	2.38343	0.0887759
3	2	0.026	0.0731	0.0392	0.0402049	3.76592	1.53229
3	2	0.0263	0.126	0.101	2.06826	0.601484	0.633226
3	2	0.0454	0.028	0.025	0.982484	0.559606	0.601873
3	1	0.06	0.004	0.193	0.77233	2.80412	1.79665
3	1	0.0985	0.044	0.002	2.60827	0.115519	1.59613
3	1	0.005	0.112	0.387	3.38489	1.34969	5.95033
3	2	0.092	0.016	0.013	0.593918	4.3894	2.42365
3	2	0.076	0.143	0.0125	2.6453	1.91494	2.22055
3	2	0.0031	0.0165	0.008	1.37984	0.560251	2.12928
3	2	0.0092	0.126	0.141	1.34568	3.16817	0.600986
3	3	0.101	0.004	0.051	0.223243	0.733338	1.40343
3	3	0.062	0.059	0.069	0.867447	0.282956	0.453429
3	3	0.1328	0.073	0.024	2.04615	0.338985	0.203703
3	4	0.0022	0.0368	0.0444	0.734922	1.5192	0.00735935
3	4	0.0561	0.216	0.331	0.105088	0.931657	9.20091
3	4	0.0031	0.071	0.403	0.33579	0.8055	0.186455
3	3	0.0432	0.0247	0.037	1.16594	1.00269	0.969633
3	3	0.0894	0.016	0.002	1.56301	0.656589	2.56534
3	3	0.133	0.108	0.1886	0.303092	2.11688	1.2957
3	4	0.042	0.052	0.152	0.568776	2.10147	0.298895
3	4	0.012	0.132	0.23	1.80285	7.79305	1.70484
3	4	0.061	0.251	0.205	0.282506	0.569837	4.07739
3	1	0.0635	0.07	0.0348	1.11574	1.56758	1.11334
3	1	0.082	0.0067	0.376	0.718072	0.961003	8.07824
3	2	0.0566	0.065	0.04	0.696084	1.73977	1.07141
3	2	0.041	0.034	0.033	0.657613	1.33922	1.97058
3	2	0.0051	0.065	0.072	2.02502	4.15048	0.447472
3	1	0.055	0.076	0.098	0.860077	0.81572	1.87769
3	1	0.087	0.053	0.248	0.893396	3.63445	4.04152
3	1	0.087	0.498	0.151	1.27837	6.32767	8.14567
3	2	0.075	0.064	0.051	2.16571	1.33171	4.31783
3	2	0.0075	0.164	0.007	1.44029	1.24882	3.74046
3	2	0.0257	0.179	0.066	4.1998	1.6453	0.156905
3	3	0.1446	0.067	0.014	2.34694	0.278249	0.244221
3	3	0.0204	0.046	0.09	2.05372	2.29384	2.17558
3	3	0.102	0.1	0.137	0.429047	4.03349	0.179469
3	4	0.08	0.069	0.05	0.549075	0.604095	0.405983
3	4	0.0492	0.053	0.0687	1.00988	1.25486	3.18643
3	4	0.045	0.162	0.205	0.829555	0.961805	1.75606
3	3	0.0412	0.089	0.097	0.585406	0.0388094	4.46806
3	3	0.0963	0.158	0.0547	2.65316	1.99639	0.560556
3	4	0.069	0.161	0.0805	0.324244	1.927	0.257329
3	4	0.016	0.028	0.26	0.7888	0.885662	1.48728
3	4	0.0096	0.333	0.189	0.390751	0.222889	3.15176
3	1	0.049	0.076	0.016	0.194119	0.146557	2.09469
3	1	0.035	0.077	0.198	0.184975	0.471806	4.23626
3	1	0.059	0.075	0.128	1.68866	0.415022	2.93677
3	2	0.023	0.111	0.121	1.63174	0.767279	0.302274
3	2	0.023	0.088	0.2017	0.711018	0.369115	3.81973
3	2	0.0387	0.012	0.1286	0.643405	0.413857	2.03269
3	1	0.041	0.047	0.015	1.65586	1.49737	0.877419
3	1	0.027	0.0855	0.033	0.955424	1.31556	2.21319
3	1	0.029	0.035	0.257	0.625001	0.276668	3.91888
3	2	0.0795	0.065	0.1471	1.83078	3.25072	0.895339
3	2	0.002	0.094	0.009	0.752463	0.57961	1.61242
3	2	0.011	0.0589	0.0564	1.03738	0.535434	1.05692
3	3	0.0039	0.067	0.117	0.637332	0.858899	1.48796
3	3	0.0357	0.043	0.092	1.80866	1.71835	3.33194
3	3	0.0119	0.047	0.176	0.509131	1.33346	0.553901
3	4	0.0141	0.0264	0.267	0.826547	4.17696	4.97343
3	4	0.0277	0.178	0.062	1.67954	0.572997	8.95583
3	4	0.171	0.16	0.349	2.5612	1.59269	5.02032
3	3	0.029	0.071	0.025	1.4055	1.25963	0.777999
3	3	0.0637	0.039	0.077	0.439799	0.380324	0.915245
3	3	0.0669	0.145	0.084	1.0212	0.233921	5.34167
3	4	0.08	0.054	0.0272	1.92929	4.18588	0.504963
3	4	0.0094	0.048	0.1889	3.63683	5.80808	3.42232
3	4	0.0174	0.126	0.083	0.967655	0.310355	0.264988
1=rigid_printed	1=upper_anterior
2=flexible_printed	2=upper_posterior
3=double_vacuum	3=lower_anterior
	4=lower_posterior
